# Supplementary material for: High diversity and sharing of strongylid nematodes in humans and great apes co-habiting an unprotected area in Cameroon
Source: PLoS Negl Trop Dis. 2023 Aug 25;17(8):e0011499. doi: 10.1371/journal.pntd.0011499 (PMC10484444; doi:10.1371/journal.pntd.0011499)
Supplement: S1 Table — (XLSX) [file pntd.0011499.s002.xlsx]

## Sheet: List1
Accession	Sample_alias	Sample_title	Duplicate	Type	Species	Site	Sampling_Year
ERS16174820	S12	D_CH10	NA	feces	chimpanzee	Dja-Cameroon	2014
ERS16174821	S13	D_CH11	NA	feces	chimpanzee	Dja-Cameroon	2014
ERS16174822	S14	D_CH12	NA	feces	chimpanzee	Dja-Cameroon	2014
ERS16174823	S15	D_CH13	NA	feces	chimpanzee	Dja-Cameroon	2014
ERS16174824	S16	D_CH14	NA	feces	chimpanzee	Dja-Cameroon	2014
ERS16174825	S17	D_CH15	NA	feces	chimpanzee	Dja-Cameroon	2014
ERS16174826	S18	D_CH16	NA	feces	chimpanzee	Dja-Cameroon	2014
ERS16174827	S19	D_CH17	NA	feces	chimpanzee	Dja-Cameroon	2014
ERS16174828	S20	D_CH18	NA	feces	chimpanzee	Dja-Cameroon	2014
ERS16174829	S21	D_CH19	NA	feces	chimpanzee	Dja-Cameroon	2014
ERS16174830	S22	D_CH20	NA	feces	chimpanzee	Dja-Cameroon	2014
ERS16174831	S23	D_CH21	NA	feces	chimpanzee	Dja-Cameroon	2014
ERS16174832	S24	D_CH22	NA	feces	chimpanzee	Dja-Cameroon	2014
ERS16174833	S25	D_CH23	NA	feces	chimpanzee	Dja-Cameroon	2014
ERS16174834	S26	D_CH24	NA	feces	chimpanzee	Dja-Cameroon	2014
ERS16174835	S27	D_CH25	NA	feces	chimpanzee	Dja-Cameroon	2014
ERS16174836	S28	D_CH26	NA	feces	chimpanzee	Dja-Cameroon	2014
ERS16174837	S29	D_CH27	NA	feces	chimpanzee	Dja-Cameroon	2014
ERS16174838	S30	D_CH28	NA	feces	chimpanzee	Dja-Cameroon	2014
ERS16174839	S31	D_CH29	NA	feces	chimpanzee	Dja-Cameroon	2014
ERS16174840	S6	D_CH2	NA	feces	chimpanzee	Dja-Cameroon	2014
ERS16174841	S32	D_CH30	NA	feces	chimpanzee	Dja-Cameroon	2014
ERS16174842	S33	D_CH31	NA	feces	chimpanzee	Dja-Cameroon	2014
ERS16174843	S34	D_CH32	NA	feces	chimpanzee	Dja-Cameroon	2014
ERS16174844	S35	D_CH33	NA	feces	chimpanzee	Dja-Cameroon	2014
ERS16174845	S36	D_CH34	NA	feces	chimpanzee	Dja-Cameroon	2014
ERS16174846	S7	D_CH3	NA	feces	chimpanzee	Dja-Cameroon	2014
ERS16174847	S8	D_CH5	NA	feces	chimpanzee	Dja-Cameroon	2014
ERS16174848	S9	D_CH7	NA	feces	chimpanzee	Dja-Cameroon	2014
ERS16174849	S10	D_CH8	NA	feces	chimpanzee	Dja-Cameroon	2014
ERS16174850	S11	D_CH9	NA	feces	chimpanzee	Dja-Cameroon	2014
ERS16174851	S46	D_G10	NA	feces	gorilla	Dja-Cameroon	2014
ERS16174852	S47	D_G11	NA	feces	gorilla	Dja-Cameroon	2014
ERS16174853	S48	D_G12	NA	feces	gorilla	Dja-Cameroon	2014
ERS16174854	S49	D_G13	NA	feces	gorilla	Dja-Cameroon	2014
ERS16174855	S50	D_G14	NA	feces	gorilla	Dja-Cameroon	2014
ERS16174856	S38	D_G1	NA	feces	gorilla	Dja-Cameroon	2014
ERS16174857	S51	D_G21	NA	feces	gorilla	Dja-Cameroon	2014
ERS16174858	S52	D_G22	NA	feces	gorilla	Dja-Cameroon	2014
ERS16174859	S53	D_G23	NA	feces	gorilla	Dja-Cameroon	2014
ERS16174860	S54	D_G24	NA	feces	gorilla	Dja-Cameroon	2014
ERS16174861	S55	D_G25	NA	feces	gorilla	Dja-Cameroon	2014
ERS16174862	S56	D_G26	NA	feces	gorilla	Dja-Cameroon	2014
ERS16174863	S57	D_G27	NA	feces	gorilla	Dja-Cameroon	2014
ERS16174864	S58	D_G28	NA	feces	gorilla	Dja-Cameroon	2014
ERS16174865	S59	D_G29	NA	feces	gorilla	Dja-Cameroon	2014
ERS16174866	S60	D_G30	NA	feces	gorilla	Dja-Cameroon	2014
ERS16174867	S61	D_G31	NA	feces	gorilla	Dja-Cameroon	2014
ERS16174868	S62	D_G32	NA	feces	gorilla	Dja-Cameroon	2014
ERS16174869	S63	D_G33	NA	feces	gorilla	Dja-Cameroon	2014
ERS16174870	S64	D_G34	NA	feces	gorilla	Dja-Cameroon	2014
ERS16174871	S65	D_G35	NA	feces	gorilla	Dja-Cameroon	2014
ERS16174872	S66	D_G36	NA	feces	gorilla	Dja-Cameroon	2014
ERS16174873	S67	D_G37	NA	feces	gorilla	Dja-Cameroon	2014
ERS16174874	S68	D_G38	NA	feces	gorilla	Dja-Cameroon	2014
ERS16174875	S69	D_G39	NA	feces	gorilla	Dja-Cameroon	2014
ERS16174876	S40	D_G3	NA	feces	gorilla	Dja-Cameroon	2014
ERS16174877	S70	D_G40	NA	feces	gorilla	Dja-Cameroon	2014
ERS16174878	S71	D_G41	NA	feces	gorilla	Dja-Cameroon	2014
ERS16174879	S72	D_G42	NA	feces	gorilla	Dja-Cameroon	2014
ERS16174880	S73	D_G43	NA	feces	gorilla	Dja-Cameroon	2014
ERS16174881	S74	D_G44	NA	feces	gorilla	Dja-Cameroon	2014
ERS16174882	S75	D_G45	NA	feces	gorilla	Dja-Cameroon	2014
ERS16174883	S76	D_G46	NA	feces	gorilla	Dja-Cameroon	2014
ERS16174884	S77	D_G47	NA	feces	gorilla	Dja-Cameroon	2014
ERS16174885	S78	D_G48	NA	feces	gorilla	Dja-Cameroon	2014
ERS16174886	S79	D_G49	NA	feces	gorilla	Dja-Cameroon	2014
ERS16174887	S41	D_G4	NA	feces	gorilla	Dja-Cameroon	2014
ERS16174888	S80	D_G50	NA	feces	gorilla	Dja-Cameroon	2014
ERS16174889	S81	D_G51	NA	feces	gorilla	Dja-Cameroon	2014
ERS16174890	S82	D_G52	NA	feces	gorilla	Dja-Cameroon	2014
ERS16174891	S83	D_G53	NA	feces	gorilla	Dja-Cameroon	2014
ERS16174892	S84	D_G54	NA	feces	gorilla	Dja-Cameroon	2014
ERS16174893	S85	D_G55	NA	feces	gorilla	Dja-Cameroon	2014
ERS16174894	S86	D_G56	NA	feces	gorilla	Dja-Cameroon	2014
ERS16174895	S87	D_G57	NA	feces	gorilla	Dja-Cameroon	2014
ERS16174896	S88	D_G58	NA	feces	gorilla	Dja-Cameroon	2014
ERS16174897	S89	D_G59	NA	feces	gorilla	Dja-Cameroon	2014
ERS16174898	S42	D_G5	NA	feces	gorilla	Dja-Cameroon	2014
ERS16174899	S90	D_G60	NA	feces	gorilla	Dja-Cameroon	2014
ERS16174900	S91	D_G61	NA	feces	gorilla	Dja-Cameroon	2014
ERS16174901	S92	D_G62	NA	feces	gorilla	Dja-Cameroon	2014
ERS16174902	S93	D_G63	NA	feces	gorilla	Dja-Cameroon	2014
ERS16174903	S94	D_G64	NA	feces	gorilla	Dja-Cameroon	2014
ERS16174904	S95	D_G65	NA	feces	gorilla	Dja-Cameroon	2014
ERS16174905	S96	D_G66	NA	feces	gorilla	Dja-Cameroon	2014
ERS16174906	S193	D_G67	NA	feces	gorilla	Dja-Cameroon	2014
ERS16174907	S194	D_G68	NA	feces	gorilla	Dja-Cameroon	2014
ERS16174908	S43	D_G7	NA	feces	gorilla	Dja-Cameroon	2014
ERS16174909	S44	D_G8	NA	feces	gorilla	Dja-Cameroon	2014
ERS16174910	S45	D_G9	NA	feces	gorilla	Dja-Cameroon	2014
ERS16174911	S248	D_H101	NA	feces	human	Dja-Cameroon	2014
ERS16174912	S249	D_H102	NA	feces	human	Dja-Cameroon	2014
ERS16174913	S251	D_H104	NA	feces	human	Dja-Cameroon	2014
ERS16174914	S254	D_H107	NA	feces	human	Dja-Cameroon	2014
ERS16174915	S258	D_H114	NA	feces	human	Dja-Cameroon	2014
ERS16174916	S228	D_H116	NA	feces	human	Dja-Cameroon	2014
ERS16174917	S259	D_H117	NA	feces	human	Dja-Cameroon	2014
ERS16174918	S260	D_H118	NA	feces	human	Dja-Cameroon	2014
ERS16174919	S262	D_H120	NA	feces	human	Dja-Cameroon	2014
ERS16174920	S264	D_H123	NA	feces	human	Dja-Cameroon	2014
ERS16174921	S265	D_H124	NA	feces	human	Dja-Cameroon	2014
ERS16174922	S271	D_H132	NA	feces	human	Dja-Cameroon	2014
ERS16174923	S273	D_H136	NA	feces	human	Dja-Cameroon	2014
ERS16174924	S274	D_H137	NA	feces	human	Dja-Cameroon	2014
ERS16174925	S278	D_H143	NA	feces	human	Dja-Cameroon	2014
ERS16174926	S279	D_H145	NA	feces	human	Dja-Cameroon	2014
ERS16174927	S280	D_H147	NA	feces	human	Dja-Cameroon	2014
ERS16174928	S201	D_H14	NA	feces	human	Dja-Cameroon	2014
ERS16174929	S287	D_H158	NA	feces	human	Dja-Cameroon	2014
ERS16174930	S196	D_H1	NA	feces	human	Dja-Cameroon	2014
ERS16174931	S203	D_H22	NA	feces	human	Dja-Cameroon	2014
ERS16174932	S205	D_H27	NA	feces	human	Dja-Cameroon	2014
ERS16174933	S206	D_H29	NA	feces	human	Dja-Cameroon	2014
ERS16174934	S197	D_H2	NA	feces	human	Dja-Cameroon	2014
ERS16174935	S207	D_H30	NA	feces	human	Dja-Cameroon	2014
ERS16174936	S208	D_H31	NA	feces	human	Dja-Cameroon	2014
ERS16174937	S211	D_H34	NA	feces	human	Dja-Cameroon	2014
ERS16174938	S212	D_H36	NA	feces	human	Dja-Cameroon	2014
ERS16174939	S213	D_H37	NA	feces	human	Dja-Cameroon	2014
ERS16174940	S214	D_H39	NA	feces	human	Dja-Cameroon	2014
ERS16174941	S215	D_H41	NA	feces	human	Dja-Cameroon	2014
ERS16174942	S216	D_H44	NA	feces	human	Dja-Cameroon	2014
ERS16174943	S220	D_H59	NA	feces	human	Dja-Cameroon	2014
ERS16174944	S198	D_H5	NA	feces	human	Dja-Cameroon	2014
ERS16174945	S224	D_H69	NA	feces	human	Dja-Cameroon	2014
ERS16174946	S225	D_H70	NA	feces	human	Dja-Cameroon	2014
ERS16174947	S226	D_H73	NA	feces	human	Dja-Cameroon	2014
ERS16174948	S227	D_H75	NA	feces	human	Dja-Cameroon	2014
ERS16174949	S229	D_H78	NA	feces	human	Dja-Cameroon	2014
ERS16174950	S233	D_H84	NA	feces	human	Dja-Cameroon	2014
ERS16174951	S235	D_H86	NA	feces	human	Dja-Cameroon	2014
ERS16174952	S199	D_H8	NA	feces	human	Dja-Cameroon	2014
ERS16174953	S239	D_H90	NA	feces	human	Dja-Cameroon	2014
ERS16174954	S240	D_H91	NA	feces	human	Dja-Cameroon	2014
ERS16174955	S241	D_H93	NA	feces	human	Dja-Cameroon	2014
ERS16174956	S242	D_H95	NA	feces	human	Dja-Cameroon	2014
ERS16174957	S243	D_H96	NA	feces	human	Dja-Cameroon	2014
ERS16174958	S245	D_H98	NA	feces	human	Dja-Cameroon	2014
ERS16174959	S108	D_CH10_dupl	duplicate	feces	chimpanzee	Dja-Cameroon	2014
ERS16174960	S109	D_CH11_dupl	duplicate	feces	chimpanzee	Dja-Cameroon	2014
ERS16174961	S110	D_CH12_dupl	duplicate	feces	chimpanzee	Dja-Cameroon	2014
ERS16174962	S111	D_CH13_dupl	duplicate	feces	chimpanzee	Dja-Cameroon	2014
ERS16174963	S112	D_CH14_dupl	duplicate	feces	chimpanzee	Dja-Cameroon	2014
ERS16174964	S113	D_CH15_dupl	duplicate	feces	chimpanzee	Dja-Cameroon	2014
ERS16174965	S114	D_CH16_dupl	duplicate	feces	chimpanzee	Dja-Cameroon	2014
ERS16174966	S115	D_CH17_dupl	duplicate	feces	chimpanzee	Dja-Cameroon	2014
ERS16174967	S116	D_CH18_dupl	duplicate	feces	chimpanzee	Dja-Cameroon	2014
ERS16174968	S117	D_CH19_dupl	duplicate	feces	chimpanzee	Dja-Cameroon	2014
ERS16174969	S118	D_CH20_dupl	duplicate	feces	chimpanzee	Dja-Cameroon	2014
ERS16174970	S119	D_CH21_dupl	duplicate	feces	chimpanzee	Dja-Cameroon	2014
ERS16174971	S120	D_CH22_dupl	duplicate	feces	chimpanzee	Dja-Cameroon	2014
ERS16174972	S121	D_CH23_dupl	duplicate	feces	chimpanzee	Dja-Cameroon	2014
ERS16174973	S122	D_CH24_dupl	duplicate	feces	chimpanzee	Dja-Cameroon	2014
ERS16174974	S123	D_CH25_dupl	duplicate	feces	chimpanzee	Dja-Cameroon	2014
ERS16174975	S124	D_CH26_dupl	duplicate	feces	chimpanzee	Dja-Cameroon	2014
ERS16174976	S125	D_CH27_dupl	duplicate	feces	chimpanzee	Dja-Cameroon	2014
ERS16174977	S126	D_CH28_dupl	duplicate	feces	chimpanzee	Dja-Cameroon	2014
ERS16174978	S127	D_CH29_dupl	duplicate	feces	chimpanzee	Dja-Cameroon	2014
ERS16174979	S102	D_CH2_dupl	duplicate	feces	chimpanzee	Dja-Cameroon	2014
ERS16174980	S128	D_CH30_dupl	duplicate	feces	chimpanzee	Dja-Cameroon	2014
ERS16174981	S129	D_CH31_dupl	duplicate	feces	chimpanzee	Dja-Cameroon	2014
ERS16174982	S130	D_CH32_dupl	duplicate	feces	chimpanzee	Dja-Cameroon	2014
ERS16174983	S131	D_CH33_dupl	duplicate	feces	chimpanzee	Dja-Cameroon	2014
ERS16174984	S132	D_CH34_dupl	duplicate	feces	chimpanzee	Dja-Cameroon	2014
ERS16174985	S103	D_CH3_dupl	duplicate	feces	chimpanzee	Dja-Cameroon	2014
ERS16174986	S104	D_CH5_dupl	duplicate	feces	chimpanzee	Dja-Cameroon	2014
ERS16174987	S105	D_CH7_dupl	duplicate	feces	chimpanzee	Dja-Cameroon	2014
ERS16174988	S106	D_CH8_dupl	duplicate	feces	chimpanzee	Dja-Cameroon	2014
ERS16174989	S107	D_CH9_dupl	duplicate	feces	chimpanzee	Dja-Cameroon	2014
ERS16174990	S142	D_G10_dupl	duplicate	feces	gorilla	Dja-Cameroon	2014
ERS16174991	S143	D_G11_dupl	duplicate	feces	gorilla	Dja-Cameroon	2014
ERS16174992	S144	D_G12_dupl	duplicate	feces	gorilla	Dja-Cameroon	2014
ERS16174993	S145	D_G13_dupl	duplicate	feces	gorilla	Dja-Cameroon	2014
ERS16174994	S146	D_G14_dupl	duplicate	feces	gorilla	Dja-Cameroon	2014
ERS16174995	S134	D_G1_dupl	duplicate	feces	gorilla	Dja-Cameroon	2014
ERS16174996	S147	D_G21_dupl	duplicate	feces	gorilla	Dja-Cameroon	2014
ERS16174997	S148	D_G22_dupl	duplicate	feces	gorilla	Dja-Cameroon	2014
ERS16174998	S149	D_G23_dupl	duplicate	feces	gorilla	Dja-Cameroon	2014
ERS16174999	S150	D_G24_dupl	duplicate	feces	gorilla	Dja-Cameroon	2014
ERS16175000	S151	D_G25_dupl	duplicate	feces	gorilla	Dja-Cameroon	2014
ERS16175001	S152	D_G26_dupl	duplicate	feces	gorilla	Dja-Cameroon	2014
ERS16175002	S153	D_G27_dupl	duplicate	feces	gorilla	Dja-Cameroon	2014
ERS16175003	S154	D_G28_dupl	duplicate	feces	gorilla	Dja-Cameroon	2014
ERS16175004	S155	D_G29_dupl	duplicate	feces	gorilla	Dja-Cameroon	2014
ERS16175005	S156	D_G30_dupl	duplicate	feces	gorilla	Dja-Cameroon	2014
ERS16175006	S157	D_G31_dupl	duplicate	feces	gorilla	Dja-Cameroon	2014
ERS16175007	S158	D_G32_dupl	duplicate	feces	gorilla	Dja-Cameroon	2014
ERS16175008	S159	D_G33_dupl	duplicate	feces	gorilla	Dja-Cameroon	2014
ERS16175009	S160	D_G34_dupl	duplicate	feces	gorilla	Dja-Cameroon	2014
ERS16175010	S161	D_G35_dupl	duplicate	feces	gorilla	Dja-Cameroon	2014
ERS16175011	S162	D_G36_dupl	duplicate	feces	gorilla	Dja-Cameroon	2014
ERS16175012	S163	D_G37_dupl	duplicate	feces	gorilla	Dja-Cameroon	2014
ERS16175013	S164	D_G38_dupl	duplicate	feces	gorilla	Dja-Cameroon	2014
ERS16175014	S165	D_G39_dupl	duplicate	feces	gorilla	Dja-Cameroon	2014
ERS16175015	S136	D_G3_dupl	duplicate	feces	gorilla	Dja-Cameroon	2014
ERS16175016	S166	D_G40_dupl	duplicate	feces	gorilla	Dja-Cameroon	2014
ERS16175017	S167	D_G41_dupl	duplicate	feces	gorilla	Dja-Cameroon	2014
ERS16175018	S168	D_G42_dupl	duplicate	feces	gorilla	Dja-Cameroon	2014
ERS16175019	S169	D_G43_dupl	duplicate	feces	gorilla	Dja-Cameroon	2014
ERS16175020	S170	D_G44_dupl	duplicate	feces	gorilla	Dja-Cameroon	2014
ERS16175021	S171	D_G45_dupl	duplicate	feces	gorilla	Dja-Cameroon	2014
ERS16175022	S172	D_G46_dupl	duplicate	feces	gorilla	Dja-Cameroon	2014
ERS16175023	S173	D_G47_dupl	duplicate	feces	gorilla	Dja-Cameroon	2014
ERS16175024	S174	D_G48_dupl	duplicate	feces	gorilla	Dja-Cameroon	2014
ERS16175025	S175	D_G49_dupl	duplicate	feces	gorilla	Dja-Cameroon	2014
ERS16175026	S137	D_G4_dupl	duplicate	feces	gorilla	Dja-Cameroon	2014
ERS16175027	S176	D_G50_dupl	duplicate	feces	gorilla	Dja-Cameroon	2014
ERS16175028	S177	D_G51_dupl	duplicate	feces	gorilla	Dja-Cameroon	2014
ERS16175029	S178	D_G52_dupl	duplicate	feces	gorilla	Dja-Cameroon	2014
ERS16175030	S179	D_G53_dupl	duplicate	feces	gorilla	Dja-Cameroon	2014
ERS16175031	S180	D_G54_dupl	duplicate	feces	gorilla	Dja-Cameroon	2014
ERS16175032	S181	D_G55_dupl	duplicate	feces	gorilla	Dja-Cameroon	2014
ERS16175033	S182	D_G56_dupl	duplicate	feces	gorilla	Dja-Cameroon	2014
ERS16175034	S183	D_G57_dupl	duplicate	feces	gorilla	Dja-Cameroon	2014
ERS16175035	S184	D_G58_dupl	duplicate	feces	gorilla	Dja-Cameroon	2014
ERS16175036	S185	D_G59_dupl	duplicate	feces	gorilla	Dja-Cameroon	2014
ERS16175037	S138	D_G5_dupl	duplicate	feces	gorilla	Dja-Cameroon	2014
ERS16175038	S186	D_G60_dupl	duplicate	feces	gorilla	Dja-Cameroon	2014
ERS16175039	S187	D_G61_dupl	duplicate	feces	gorilla	Dja-Cameroon	2014
ERS16175040	S188	D_G62_dupl	duplicate	feces	gorilla	Dja-Cameroon	2014
ERS16175041	S189	D_G63_dupl	duplicate	feces	gorilla	Dja-Cameroon	2014
ERS16175042	S190	D_G64_dupl	duplicate	feces	gorilla	Dja-Cameroon	2014
ERS16175043	S191	D_G65_dupl	duplicate	feces	gorilla	Dja-Cameroon	2014
ERS16175044	S192	D_G66_dupl	duplicate	feces	gorilla	Dja-Cameroon	2014
ERS16175045	S289	D_G67_dupl	duplicate	feces	gorilla	Dja-Cameroon	2014
ERS16175046	S290	D_G68_dupl	duplicate	feces	gorilla	Dja-Cameroon	2014
ERS16175047	S139	D_G7_dupl	duplicate	feces	gorilla	Dja-Cameroon	2014
ERS16175048	S140	D_G8_dupl	duplicate	feces	gorilla	Dja-Cameroon	2014
ERS16175049	S141	D_G9_dupl	duplicate	feces	gorilla	Dja-Cameroon	2014
ERS16175050	S344	D_H101_dupl	duplicate	feces	human	Dja-Cameroon	2014
ERS16175051	S345	D_H102_dupl	duplicate	feces	human	Dja-Cameroon	2014
ERS16175052	S347	D_H104_dupl	duplicate	feces	human	Dja-Cameroon	2014
ERS16175053	S350	D_H107_dupl	duplicate	feces	human	Dja-Cameroon	2014
ERS16175054	S354	D_H114_dupl	duplicate	feces	human	Dja-Cameroon	2014
ERS16175055	S324	D_H116_dupl	duplicate	feces	human	Dja-Cameroon	2014
ERS16175056	S355	D_H117_dupl	duplicate	feces	human	Dja-Cameroon	2014
ERS16175057	S356	D_H118_dupl	duplicate	feces	human	Dja-Cameroon	2014
ERS16175058	S358	D_H120_dupl	duplicate	feces	human	Dja-Cameroon	2014
ERS16175059	S360	D_H123_dupl	duplicate	feces	human	Dja-Cameroon	2014
ERS16175060	S361	D_H124_dupl	duplicate	feces	human	Dja-Cameroon	2014
ERS16175061	S367	D_H132_dupl	duplicate	feces	human	Dja-Cameroon	2014
ERS16175062	S369	D_H136_dupl	duplicate	feces	human	Dja-Cameroon	2014
ERS16175063	S370	D_H137_dupl	duplicate	feces	human	Dja-Cameroon	2014
ERS16175064	S374	D_H143_dupl	duplicate	feces	human	Dja-Cameroon	2014
ERS16175065	S375	D_H145_dupl	duplicate	feces	human	Dja-Cameroon	2014
ERS16175066	S376	D_H147_dupl	duplicate	feces	human	Dja-Cameroon	2014
ERS16175067	S297	D_H14_dupl	duplicate	feces	human	Dja-Cameroon	2014
ERS16175068	S383	D_H158_dupl	duplicate	feces	human	Dja-Cameroon	2014
ERS16175069	S292	D_H1_dupl	duplicate	feces	human	Dja-Cameroon	2014
ERS16175070	S299	D_H22_dupl	duplicate	feces	human	Dja-Cameroon	2014
ERS16175071	S301	D_H27_dupl	duplicate	feces	human	Dja-Cameroon	2014
ERS16175072	S302	D_H29_dupl	duplicate	feces	human	Dja-Cameroon	2014
ERS16175073	S293	D_H2_dupl	duplicate	feces	human	Dja-Cameroon	2014
ERS16175074	S303	D_H30_dupl	duplicate	feces	human	Dja-Cameroon	2014
ERS16175075	S304	D_H31_dupl	duplicate	feces	human	Dja-Cameroon	2014
ERS16175076	S307	D_H34_dupl	duplicate	feces	human	Dja-Cameroon	2014
ERS16175077	S308	D_H36_dupl	duplicate	feces	human	Dja-Cameroon	2014
ERS16175078	S309	D_H37_dupl	duplicate	feces	human	Dja-Cameroon	2014
ERS16175079	S310	D_H39_dupl	duplicate	feces	human	Dja-Cameroon	2014
ERS16175080	S311	D_H41_dupl	duplicate	feces	human	Dja-Cameroon	2014
ERS16175081	S312	D_H44_dupl	duplicate	feces	human	Dja-Cameroon	2014
ERS16175082	S316	D_H59_dupl	duplicate	feces	human	Dja-Cameroon	2014
ERS16175083	S294	D_H5_dupl	duplicate	feces	human	Dja-Cameroon	2014
ERS16175084	S320	D_H69_dupl	duplicate	feces	human	Dja-Cameroon	2014
ERS16175085	S321	D_H70_dupl	duplicate	feces	human	Dja-Cameroon	2014
ERS16175086	S322	D_H73_dupl	duplicate	feces	human	Dja-Cameroon	2014
ERS16175087	S323	D_H75_dupl	duplicate	feces	human	Dja-Cameroon	2014
ERS16175088	S325	D_H78_dupl	duplicate	feces	human	Dja-Cameroon	2014
ERS16175089	S329	D_H84_dupl	duplicate	feces	human	Dja-Cameroon	2014
ERS16175090	S331	D_H86_dupl	duplicate	feces	human	Dja-Cameroon	2014
ERS16175091	S295	D_H8_dupl	duplicate	feces	human	Dja-Cameroon	2014
ERS16175092	S335	D_H90_dupl	duplicate	feces	human	Dja-Cameroon	2014
ERS16175093	S336	D_H91_dupl	duplicate	feces	human	Dja-Cameroon	2014
ERS16175094	S337	D_H93_dupl	duplicate	feces	human	Dja-Cameroon	2014
ERS16175095	S338	D_H95_dupl	duplicate	feces	human	Dja-Cameroon	2014
ERS16175096	S339	D_H96_dupl	duplicate	feces	human	Dja-Cameroon	2014
ERS16175097	S341	D_H98_dupl	duplicate	feces	human	Dja-Cameroon	2014
